# Supplementary material for: Identification of Novel Genes in Human Airway Epithelial Cells associated with Chronic Obstructive Pulmonary Disease (COPD) using Machine-Based Learning Algorithms
Source: Sci Rep. 2018 Oct 25;8:15775. doi: 10.1038/s41598-018-33986-8 (PMC6202402; doi:10.1038/s41598-018-33986-8)
Supplement: Supplementary file 1 — Dataset 1 [file 41598_2018_33986_MOESM1_ESM.xlsx]

## Sheet: Sheet1
AADAT
ABCA13
ABCB6
ABCC1
ABHD2
ABL2
ACADM
ADAMTS15
ADARB1
ADCY2
ADH7
ADM
AFAP1L1
AGPAT9
AGR2
AHRR
AKAP12
AKAP7
AKR1B1
AKR1B10
AKR1C1
AKR1C2
AKR1C3
ALDH1A3
ALDH3A1
AMT
ANGPT1
ANKRD20A11P
ANO4
ANTXR2
ANXA3
AP2B1
APCDD1
APOBEC3F
APPL2
AR
ARHGAP6
ARHGEF26
ASCL3
ASTN2
ATG9B
ATP10B
ATP13A4
ATP2A2
ATP6V0A4
ATP6V1B1
B3GNT6
B4GALT4
BCL2L14
BPIFB2
BTG4
C11orf88
C11orf95
C12orf68
C12orf75
C14orf132
C14orf64
C19orf10
C1QTNF5 /// MFRP
C1QTNF9B-AS1
C2orf70
C3
C4orf48
C6orf123
CA12
CA8
CABYR
CAMK2D
CATSPERB
CBR1
CBR3
CBX7
CCDC109B
CCDC117
CCDC64
CCDC8
CCDC81
CCHCR1
CCL2
CCPG1 /// DYX1C1-CCPG1
CD109
CD44
CDC42EP3
CDC42EP5
CDK14
CDKN1C
CDON
CEACAM5
CEACAM6
CENPM
CEP68
CHST10
CHST15
CLDN1
CLDN10
CLDN8
CLEC5A
CLIP4
CNBP
CNGB1
CNN3
CNTD1
COL9A2
CREB3L1
CRISPLD2
CSGALNACT1
CSTA
CX3CL1
CXCL14
CYP1A1
CYP1B1
CYP4F11
CYP4F12
CYP4F2
CYP4F3
CYP4X1
CYP4Z1
DEFB1
DEGS2
DGKA
DLL1
DNAH5
DNAJC12
DNER
DPYSL3
DTNA
DUOX2
DUOXA2
DYRK2
EFEMP1
EFHD1
EGF
EID3
ELFN2
ELL3
ELMOD1 /// LOC643923
ENTPD3
ENTPD4
EPAS1
EPB41L2
EPDR1
EPHX3
EPOR
ERP27
EVC
FABP6
FAM110C
FAM117A
FAM3B
FAM65C
FBN1
FBXL7
FCGR2B
FERMT2
FGFBP1
FHAD1
FHOD3
FKBP11
FKBP1A-SDCBP2 /// SDCBP2
FLRT3
FMN1
FMO2
FMOD
FNIP2
FOLR1
FOXA2
FRMD4A
FTH1
FTO
FUT3
FUT6
FXR1
FXYD1
G6PD
GAB1
GAD1
GALE
GALNT12
GALNT5
GALNT6
GALNT7
GAS6
GCLM
GCNT3
GCOM1 /// POLR2M
GLI3
GLS
GMDS
GMNN
GNAI1
GPR125
GPRASP1
GPT2
GPX2
GRSF1
GSR
GXYLT2
H19 /// MIR675
H3F3A /// H3F3B /// MIR4738
HEY2
HGD
HHLA2
HIST2H2AA3 /// HIST2H2AA4
HK2
HLF
HMG20A
HN1
HNMT
HNRNPDL
HNRNPU
HRK
HSD17B2
HSD17B8
HTATIP2
HYI
IL12A
IL1B
IL1R2
IL20RA
IL4R
INSR
INTS6-AS1
IP6K3
IRF2BP2
ITGA6
ITGA9
ITGB2-AS1
ITLN1
ITM2A
JAKMIP3
KANK1
KCNA1
KCNB1
KCNJ2-AS1
KCNMB2
KCTD12
KDELR3
KDM5A
KIAA1244
KIF21A
KLF12
KLF13
KLHDC7A
KLHDC8A
KLHL8
KRT13
KRT6A
KRT8P11 /// KRT8P11 /// KRT8P11
LAMA2
LAMC1
LEPR
LHX6
LINC00341
LINC00342
LMO4
LOC100288911
LOC100505841
LOC100506013
LOC100506948 /// SNORD107 /// SNORD115-13 /// SNORD115-26 /// SNORD115-7 /// SNORD116-28
LOC100507472 /// PCSK6
LOC100507560
LOC100652994
LOC100996583
LOC100996810 /// LOC283861
LOC101059911 /// MUC5AC
LOC283177
LOC283658 /// PYGO1
LOC285812
LOC344887
LOC728196
LOC728613
LOC729970
LOC729970
LOXL4
LRP2
LRP8
LRRC31
LRRC8D
LTBP1
LTF
MAGED4 /// MAGED4B /// SNORA11D
MAGI2
MALL
MALT1
MAOB
MAP1B
MB
ME1
MED30
MEP1A
MFSD2A
MGP
MINOS1-NBL1 /// NBL1
MIR1204 /// PVT1
MLKL
MMP12
MSRB1
MT1F
MT1G
MT1X
MT3
MTHFD2
MUC12
MUC5AC
MUC5B
MUCL1
MYO5B
MZB1
NADK
NAV1
NAV3
NCOA1
NEDD4L
NEK6
NEURL1B
NFIB
NMNAT2
NOL3
NPAS3
NQO1
NR3C2
NT5E
NT5E
NUCKS1
NXN
OSBPL3
OSBPL6
OSGIN1
OSM
OTTHUMG00000157034 /// RP11-395B7.4
OTTHUMG00000172945 /// RP11-999E24.3
OTTHUMG00000173074 /// RP11-386M24.6
OTTHUMG00000175572 /// RP4-791K14.2
OTTHUMG00000176168 /// RP11-49I11.1
PANK1
PAPSS1
PART1
PAX1
PCDH17
PCDH20
PCSK6
PDE7A
PDK4
PDK4
PEG10
PER2
PEX13
PGD
PGRMC1
PHACTR2
PHEX
PHLDA1
PIAS1
PIEZO2
PIP5K1B
PIR
PKIB
PLAG1
PLAU
PLCL2
PLEKHA3
PLEKHF2
PLEKHG4B
PLK2
PLSCR4
PMEPA1
PNP
POU2AF1
PP14571
PPAP2B
PPP1R16B
PPP1R3B
PPP4R4
PRDM16
PRKAR2B
PRKCA
PRKX
PROM2
PROS1
PRUNE2
PSIP1
PTAFR
PTGER4
PTGFR
PTPRH
PUM2
PVRL3
RAB27B
RAB40B
RAB6B
RAI2
RASSF10
RBMS3
RCOR3
RDH10
RFC3
RHOBTB3
RHOU
RNF175
RNFT2
RPSA
RSBN1
RTN4RL1
S100A10
S100A14
S100A16
SAA1 /// SAA2
SCARA3
SCD5
SCG2
SCGB3A1
SCNN1G
SEC14L3
SEMA5A
SERP1
SERPINB13
SERPINB8
SERTAD4
SERTAD4-AS1
SESN3
SETBP1
SFN
SFRP2
SGCE
SGK223
SH3D19
SH3RF2
SHANK2
SHROOM1
SIAH3
SLC19A2
SLC23A1
SLC28A3
SLC29A1
SLC2A1
SLC2A14 /// SLC2A3
SLC41A1
SLC51A
SLC6A6
SLC7A11
SLC7A2
SLC7A5
SLIT2
SLITRK6
SMARCA1
SMARCA1
SNED1
SNTB1
SOCS6
SOX5
SOX9
SPAG9
SPDEF
SPP1
SPRR1A
SPRR1B
SPRR3
SPRY1
SPRY2
SRD5A1
SRGAP3
SRPX2
SRXN1
SSBP2
ST3GAL4
ST3GAL4-AS1
ST3GAL6
STEAP4
SUSD4
TALDO1
TCF4
TCF7L1
TCN1
TEF
TENM4
TET3
TFEB
TFF1
TFF3
TFPI2
TGM3
THBS1
THSD4
THSD7A
TIMP1
TIMP3
TKT
TLE1
TLR5
TMCO4
TMEM178A
TMEM19
TMEM200C
TMEM45A
TMEM45B
TMEM65
TMEM97
TMEM97
TMEM98
TMOD2
TMPO
TMPRSS3
TNNT3
TNRC6C
TNS3
TPM2
TPRXL
TRERF1
TRIM7
TTC16
TTC39C
TXN
TXNDC16
TXNRD1
U2SURP
UCHL1
UGT1A1 /// UGT1A10 /// UGT1A4 /// UGT1A6 /// UGT1A8 /// UGT1A9
UGT1A6
ULK2
UPK1B
USP13
USP27X
USP51
VEPH1
VGLL3
VPS13D
WDR91
WEE1
WFDC1
WFDC6
WNK4
WNT5B
YAP1
ZAK
ZBTB16
ZEB1-AS1
ZFP82
ZHX1
ZNF423
ZNF467
ZNF608
ZNF626
ZNF818P
ZSCAN26
